# Supplementary material for: Epigenetic aging markers in the association between frailty and mortality among U.S. adults
Source: BMC Med. 2026 Apr 15;24:323. doi: 10.1186/s12916-026-04866-0 (PMC13192009; doi:10.1186/s12916-026-04866-0)
Supplement: Supplementary file 4 — Additional file 4: Supplementary Datasheet 1. Supplementary Datasheet 1 – Correlation matrices and descriptive statistics for SES, frailty, and epigenetic aging measures across cohorts. [file 12916_2026_4866_MOESM4_ESM.xlsx]

## Sheet: NHANES
	zHorvathAgeEAA	zHannumAgeEAA	zPhenoAgeEAA	zGrimAgeMortEAA	zDunedinPoAm	frailty_score	ses
zHorvathAgeEAA	1	0.652422	0.640162	0.254958	0.148313	0.0293997	0.00138552
zHannumAgeEAA	0.652422	1	0.617016	0.294196	0.204912	0.0381678	-0.0797001
zPhenoAgeEAA	0.640162	0.617016	1	0.416041	0.365961	0.106181	-0.111014
zGrimAgeMortEAA	0.254958	0.294196	0.416041	1	0.674015	0.115158	-0.100257
zDunedinPoAm	0.148313	0.204912	0.365961	0.674015	1	0.126095	-0.120008
frailty_score	0.0293997	0.0381678	0.106181	0.115158	0.126095	1	-0.240246
ses	0.00138552	-0.0797001	-0.111014	-0.100257	-0.120008	-0.240246	1

## Sheet: HRS
	zHorvathAgeEAA	zHannumAgeEAA	zPhenoAgeEAA	zGrimAgeMortEAA	zDunedinPoAm	ses	fried_sum
zHorvathAgeEAA	1	0.436531	0.259786	0.114178	0.124232	0.00952156	0.0538116
zHannumAgeEAA	0.436531	1	0.425453	0.283719	0.187728	-0.0349892	0.0892029
zPhenoAgeEAA	0.259786	0.425453	1	0.339191	0.239368	-0.127212	0.123563
zGrimAgeMortEAA	0.114178	0.283719	0.339191	1	0.653417	-0.231595	0.209814
zDunedinPoAm	0.124232	0.187728	0.239368	0.653417	1	-0.146206	0.161177
ses	0.00952156	-0.0349892	-0.127212	-0.231595	-0.146206	1	-0.35818
fried_sum	0.0538116	0.0892029	0.123563	0.209814	0.161177	-0.35818	1

## Sheet: HANDLS
	zHorvathAgeEAA	zHannumAgeEAA	zDunedinPACE	zses	frail_score
zHorvathAgeEAA	1	0.503698	0.115342	0.0362893	-0.0294482
zHannumAgeEAA	0.503698	1	0.186183	-0.0927299	0.0235231
zDunedinPACE	0.115342	0.186183	1	-0.259924	0.167893
zses	0.0362893	-0.0927299	-0.259924	1	-0.198495
frail_score	-0.0294482	0.0235231	0.167893	-0.198495	1

## Sheet: LEGEND
Supplementary Datasheet 1. Cross-cohort correlation matrices of epigenetic age acceleration, socioeconomic status, and frailty in NHANES, HRS, and HANDLS.
This datasheet presents cohort-specific Pearson correlation matrices among standardized epigenetic age acceleration (EAA) measures, socioeconomic status (SES), and frailty indices in NHANES, HRS, and HANDLS. EAA metrics were z-standardized within cohort. Frailty and SES were harmonized using cohort-specific measures.
Diagonal elements equal 1.00; off-diagonal values are Pearson correlation coefficients (r), describing pairwise associations among biological aging measures and social/clinical factors prior to multivariable analyses.
