# Supplementary material for: Epigenetic aging markers in the association between frailty and mortality among U.S. adults
Source: BMC Med. 2026 Apr 15;24:323. doi: 10.1186/s12916-026-04866-0 (PMC13192009; doi:10.1186/s12916-026-04866-0)
Supplement: Supplementary file 5 — Additional file 5: Supplementary Datasheet 2. Supplementary Datasheet 2 – Multivariable Cox regression results for associations between SES, frailty, epigenetic clocks, and all-cause mortality across NHANES, HRS, and HANDLS. [file 12916_2026_4866_MOESM5_ESM.xlsx]

## Sheet: NHANES
	LnHR	SE	HR	LCL	UCL
zHorvathAgeEAA	0.116	0.0485	1.123	1.02116	1.23499
zHannumAgeEAA	0.224	0.05	1.25107	1.13428	1.37988
zPhenoAgeEAA	0.285	0.0503	1.32976	1.20492	1.46754
zGrimAgeMortEAA	0.531	0.05	1.70063	1.54188	1.87573
zDunedinPoAm	0.34	0.0458	1.40495	1.28432	1.5369
frailty_status	0.687	0.105	1.98774	1.61801	2.44196
zses	-0.326	0.0519	0.721805	0.651991	0.799095

## Sheet: HRS
	LnHR	SE	HR	LCL	UCL
zHorvathAgeEAA	-0.00283	0.0723	0.997174	0.865422	1.14898
zHannumAgeEAA	0.239	0.068	1.26998	1.11151	1.45104
zPhenoAgeEAA	0.314	0.0661	1.36889	1.20255	1.55824
zGrimAgeMortEAA	0.551	0.0752	1.73499	1.49722	2.01052
zDunedinPoAm	0.41	0.084	1.50682	1.27808	1.77649
frail_status	0.972	0.166	2.64323	1.90912	3.65962
zses	-0.599	0.0874	0.549361	0.462872	0.65201

## Sheet: HANDLS
	LnHR	SE	HR	LCL	UCL
zHorvathAgeEAA	-0.0534	0.152	0.948001	0.703759	1.27701
zHannumAgeEAA	0.316	0.138	1.37163	1.04657	1.79765
zDunedinPACE	0.539	0.137	1.71429	1.31059	2.24234
frailty_status	0.24	0.441	1.27125	0.535604	3.01729
zses	-0.612	0.118	0.542265	0.430297	0.683369

## Sheet: LEGEND
Supplementary Datasheet 2. Multivariable associations between socioeconomic status, frailty, and epigenetic age acceleration across NHANES, HRS, and HANDLS.
This datasheet presents cohort-specific multivariable regression models examining associations of socioeconomic status (SES) and frailty with standardized epigenetic age acceleration (EAA) measures in NHANES, HRS, and HANDLS. EAA metrics were z-standardized within cohort.
