# Supplementary material for: Epigenetic aging markers in the association between frailty and mortality among U.S. adults
Source: BMC Med. 2026 Apr 15;24:323. doi: 10.1186/s12916-026-04866-0 (PMC13192009; doi:10.1186/s12916-026-04866-0)
Supplement: Supplementary file 7 — Additional file 7: Supplementary Datasheet 3. Supplementary Datasheet 3 – Detailed four-way decomposition results (primary models) for NHANES and HRS, including total effects and component estimates. [file 12916_2026_4866_MOESM7_ESM.xlsx]

## Sheet: NHANES
Parameter	Coefficient	Std. err.	z	P>z	LCL	UCL	EPICLOCK
tereri	0.780844	0.189146	4.13	0	0.410125	1.15156	HorvathAgeEAA
ereri_cde	0.784957	0.189024	4.15	0	0.414478	1.15544	HorvathAgeEAA
ereri_intref	-0.003484	0.0080815	-0.43	0.666	-0.0193234	0.0123554	HorvathAgeEAA
ereri_intmed	-0.0120152	0.0210535	-0.57	0.568	-0.0532793	0.029249	HorvathAgeEAA
ereri_pie	0.0113861	0.0092069	1.24	0.216	-0.0066592	0.0294314	HorvathAgeEAA
terira	1.78084	0.189146	9.42	0	1.41013	2.15156	HorvathAgeEAA
p_cde	1.00527	0.0192199	52.3	0	0.967597	1.04294	HorvathAgeEAA
p_intref	-0.0044618	0.0104221	-0.43	0.669	-0.0248887	0.015965	HorvathAgeEAA
p_intmed	-0.0153874	0.0273402	-0.56	0.574	-0.0689733	0.0381985	HorvathAgeEAA
p_pie	0.0145817	0.0123465	1.18	0.238	-0.009617	0.0387805	HorvathAgeEAA
op_m	-0.0008057	0.0242033	-0.03	0.973	-0.0482433	0.0466319	HorvathAgeEAA
op_ati	-0.0198492	0.0244569	-0.81	0.417	-0.0677839	0.0280854	HorvathAgeEAA
op_e	-0.0052675	0.0192198	-0.27	0.784	-0.0429377	0.0324027	HorvathAgeEAA
tereri	0.755804	0.191363	3.95	0	0.380739	1.13087	HannumAgeEAA
ereri_cde	0.723035	0.186713	3.87	0	0.357083	1.08899	HannumAgeEAA
ereri_intref	-0.002429	0.0160649	-0.15	0.88	-0.0339157	0.0290576	HannumAgeEAA
ereri_intmed	0.0077857	0.0246535	0.32	0.752	-0.0405342	0.0561057	HannumAgeEAA
ereri_pie	0.0274124	0.0146803	1.87	0.062	-0.0013604	0.0561852	HannumAgeEAA
terira	1.7558	0.191363	9.18	0	1.38074	2.13087	HannumAgeEAA
p_cde	0.956643	0.0519116	18.43	0	0.854899	1.05839	HannumAgeEAA
p_intref	-0.0032139	0.0213854	-0.15	0.881	-0.0451285	0.0387007	HannumAgeEAA
p_intmed	0.0103012	0.0320485	0.32	0.748	-0.0525127	0.0731152	HannumAgeEAA
p_pie	0.0362692	0.0213588	1.7	0.089	-0.0055931	0.0781316	HannumAgeEAA
op_m	0.0465705	0.0352717	1.32	0.187	-0.0225608	0.115702	HannumAgeEAA
op_ati	0.0070874	0.05307	0.13	0.894	-0.0969278	0.111103	HannumAgeEAA
op_e	0.0433566	0.0519116	0.84	0.404	-0.0583882	0.145101	HannumAgeEAA
tereri	0.803632	0.19589	4.1	0	0.419696	1.18757	DunedinPoAm
ereri_cde	0.633387	0.182944	3.46	0.001	0.274822	0.991951	DunedinPoAm
ereri_intref	0.0356042	0.0371824	0.96	0.338	-0.037272	0.10848	DunedinPoAm
ereri_intmed	0.0720735	0.0439134	1.64	0.101	-0.0139951	0.158142	DunedinPoAm
ereri_pie	0.0625682	0.0215054	2.91	0.004	0.0204185	0.104718	DunedinPoAm
terira	1.80363	0.19589	9.21	0	1.4197	2.18757	DunedinPoAm
p_cde	0.788154	0.0934426	8.43	0	0.60501	0.971299	DunedinPoAm
p_intref	0.0443041	0.0456298	0.97	0.332	-0.0451287	0.133737	DunedinPoAm
p_intmed	0.0896846	0.0488185	1.84	0.066	-0.0059979	0.185367	DunedinPoAm
p_pie	0.0778568	0.0311947	2.5	0.013	0.0167162	0.138997	DunedinPoAm
op_m	0.167541	0.0603551	2.78	0.006	0.0492476	0.285835	DunedinPoAm
op_ati	0.133989	0.0896545	1.49	0.135	-0.0417309	0.309708	DunedinPoAm
op_e	0.211845	0.0934426	2.27	0.023	0.0287013	0.39499	DunedinPoAm
tereri	0.72477	0.187441	3.87	0	0.357392	1.09215	PhenoAgeEAA
ereri_cde	0.730407	0.190409	3.84	0	0.357213	1.1036	PhenoAgeEAA
ereri_intref	-0.0231793	0.0142252	-1.63	0.103	-0.0510601	0.0047015	PhenoAgeEAA
ereri_intmed	-0.0450337	0.0385492	-1.17	0.243	-0.120589	0.0305213	PhenoAgeEAA
ereri_pie	0.0625754	0.023366	2.68	0.007	0.0167789	0.108372	PhenoAgeEAA
terira	1.72477	0.187441	9.2	0	1.35739	2.09215	PhenoAgeEAA
p_cde	1.00778	0.048621	20.73	0	0.912483	1.10307	PhenoAgeEAA
p_intref	-0.0319816	0.0220497	-1.45	0.147	-0.0751982	0.011235	PhenoAgeEAA
p_intmed	-0.0621352	0.0552446	-1.12	0.261	-0.170413	0.0461423	PhenoAgeEAA
p_pie	0.0863383	0.0394656	2.19	0.029	0.0089871	0.163689	PhenoAgeEAA
op_m	0.0242031	0.0468078	0.52	0.605	-0.0675385	0.115945	PhenoAgeEAA
op_ati	-0.0941168	0.0652054	-1.44	0.149	-0.221917	0.0336834	PhenoAgeEAA
op_e	-0.0077785	0.048621	-0.16	0.873	-0.103074	0.0875169	PhenoAgeEAA
tereri	0.869939	0.22115	3.93	0	0.436493	1.30339	GrimAgeMortEAA
ereri_cde	0.535404	0.169728	3.15	0.002	0.202744	0.868065	GrimAgeMortEAA
ereri_intref	0.0442704	0.0467035	0.95	0.343	-0.0472667	0.135807	GrimAgeMortEAA
ereri_intmed	0.136318	0.077928	1.75	0.08	-0.0164178	0.289054	GrimAgeMortEAA
ereri_pie	0.153946	0.0349839	4.4	0	0.0853791	0.222513	GrimAgeMortEAA
terira	1.86994	0.22115	8.46	0	1.43649	2.30339	GrimAgeMortEAA
p_cde	0.61545	0.110423	5.57	0	0.399025	0.831876	GrimAgeMortEAA
p_intref	0.0508891	0.0494594	1.03	0.304	-0.0460495	0.147828	GrimAgeMortEAA
p_intmed	0.156698	0.0671113	2.33	0.02	0.0251628	0.288234	GrimAgeMortEAA
p_pie	0.176962	0.0557828	3.17	0.002	0.0676299	0.286294	GrimAgeMortEAA
op_m	0.333661	0.0761098	4.38	0	0.184488	0.482833	GrimAgeMortEAA
op_ati	0.207588	0.112907	1.84	0.066	-0.0137054	0.428881	GrimAgeMortEAA
op_e	0.38455	0.110423	3.48	0	0.168124	0.600975	GrimAgeMortEAA

## Sheet: HRS
Parameter	Coefficient	Std. err.	z	P>z	LCL	UCL	EPICLOCK
tereri	1.27548	0.369551	3.45	0.001	0.551177	1.99979	HorvathAgeEAA
ereri_cde	1.26827	0.369808	3.43	0.001	0.543458	1.99308	HorvathAgeEAA
ereri_intref	-0.0062902	0.0198533	-0.32	0.751	-0.045202	0.0326216	HorvathAgeEAA
ereri_intmed	0.0228537	0.024834	0.92	0.357	-0.0258201	0.0715276	HorvathAgeEAA
ereri_pie	-0.00935	0.0135544	-0.69	0.49	-0.0359161	0.0172162	HorvathAgeEAA
terira	2.27548	0.369551	6.16	0	1.55118	2.99979	HorvathAgeEAA
p_cde	0.994344	0.0225494	44.1	0	0.950148	1.03854	HorvathAgeEAA
p_intref	-0.0049317	0.0156759	-0.31	0.753	-0.0356559	0.0257926	HorvathAgeEAA
p_intmed	0.0179177	0.0202655	0.88	0.377	-0.0218019	0.0576374	HorvathAgeEAA
p_pie	-0.0073305	0.0109594	-0.67	0.504	-0.0288105	0.0141495	HorvathAgeEAA
op_m	0.0105872	0.0139948	0.76	0.449	-0.0168421	0.0380164	HorvathAgeEAA
op_ati	0.0129861	0.0208692	0.62	0.534	-0.0279167	0.0538889	HorvathAgeEAA
op_e	0.0056555	0.0225494	0.25	0.802	-0.0385405	0.0498515	HorvathAgeEAA
tereri	1.32296	0.379925	3.48	0	0.578319	2.0676	HannumAgeEAA
ereri_cde	1.24085	0.36915	3.36	0.001	0.517328	1.96437	HannumAgeEAA
ereri_intref	-0.0056191	0.0228035	-0.25	0.805	-0.050313	0.0390749	HannumAgeEAA
ereri_intmed	0.0311695	0.0544339	0.57	0.567	-0.0755191	0.137858	HannumAgeEAA
ereri_pie	0.0565596	0.033586	1.68	0.092	-0.0092678	0.122387	HannumAgeEAA
terira	2.32296	0.379925	6.11	0	1.57832	3.0676	HannumAgeEAA
p_cde	0.937935	0.0480653	19.51	0	0.843728	1.03214	HannumAgeEAA
p_intref	-0.0042474	0.0172785	-0.25	0.806	-0.0381126	0.0296179	HannumAgeEAA
p_intmed	0.0235604	0.0399316	0.59	0.555	-0.054704	0.101825	HannumAgeEAA
p_pie	0.0427524	0.0274852	1.56	0.12	-0.0111176	0.0966224	HannumAgeEAA
op_m	0.0663128	0.0369387	1.8	0.073	-0.0060856	0.138711	HannumAgeEAA
op_ati	0.0193131	0.0564212	0.34	0.732	-0.0912705	0.129897	HannumAgeEAA
op_e	0.0620655	0.0480653	1.29	0.197	-0.0321409	0.156272	HannumAgeEAA
tereri	1.35893	0.383659	3.54	0	0.606971	2.11089	DunedinPoAm
ereri_cde	1.25718	0.358578	3.51	0	0.554378	1.95998	DunedinPoAm
ereri_intref	-0.0195367	0.0655323	-0.3	0.766	-0.147978	0.108904	DunedinPoAm
ereri_intmed	0.032481	0.0576011	0.56	0.573	-0.080415	0.145377	DunedinPoAm
ereri_pie	0.088807	0.0393015	2.26	0.024	0.0117774	0.165836	DunedinPoAm
terira	2.35893	0.383659	6.15	0	1.60697	3.11089	DunedinPoAm
p_cde	0.925124	0.079642	11.62	0	0.769028	1.08122	DunedinPoAm
p_intref	-0.0143765	0.0491714	-0.29	0.77	-0.110751	0.0819977	DunedinPoAm
p_intmed	0.0239019	0.0398865	0.6	0.549	-0.0542742	0.102078	DunedinPoAm
p_pie	0.0653507	0.0328634	1.99	0.047	0.0009397	0.129762	DunedinPoAm
op_m	0.0892526	0.0433566	2.06	0.04	0.0042752	0.17423	DunedinPoAm
op_ati	0.0095254	0.0880668	0.11	0.914	-0.163082	0.182133	DunedinPoAm
op_e	0.0748761	0.079642	0.94	0.347	-0.0812194	0.230972	DunedinPoAm
tereri	1.38519	0.39555	3.5	0	0.609925	2.16045	PhenoAgeEAA
ereri_cde	1.17955	0.35224	3.35	0.001	0.489172	1.86993	PhenoAgeEAA
ereri_intref	0.0486129	0.0532071	0.91	0.361	-0.055671	0.152897	PhenoAgeEAA
ereri_intmed	0.112029	0.0731028	1.53	0.125	-0.0312496	0.255308	PhenoAgeEAA
ereri_pie	0.0449975	0.0290765	1.55	0.122	-0.0119913	0.101986	PhenoAgeEAA
terira	2.38519	0.39555	6.03	0	1.60993	3.16045	PhenoAgeEAA
p_cde	0.851544	0.0728741	11.69	0	0.708713	0.994375	PhenoAgeEAA
p_intref	0.0350948	0.0363216	0.97	0.334	-0.0360942	0.106284	PhenoAgeEAA
p_intmed	0.0808765	0.0450817	1.79	0.073	-0.007482	0.169235	PhenoAgeEAA
p_pie	0.0324847	0.0224243	1.45	0.147	-0.0114662	0.0764356	PhenoAgeEAA
op_m	0.113361	0.045551	2.49	0.013	0.0240828	0.20264	PhenoAgeEAA
op_ati	0.115971	0.0763547	1.52	0.129	-0.0336813	0.265624	PhenoAgeEAA
op_e	0.148456	0.0728741	2.04	0.042	0.0056253	0.291287	PhenoAgeEAA
tereri	1.33265	0.387495	3.44	0.001	0.573175	2.09213	GrimAgeMortEAA
ereri_cde	1.16663	0.363994	3.21	0.001	0.453219	1.88005	GrimAgeMortEAA
ereri_intref	-0.0426051	0.0426797	-1	0.318	-0.126256	0.0410457	GrimAgeMortEAA
ereri_intmed	0.0248822	0.0902681	0.28	0.783	-0.15204	0.201804	GrimAgeMortEAA
ereri_pie	0.183741	0.0513828	3.58	0	0.0830324	0.284449	GrimAgeMortEAA
terira	2.33265	0.387495	6.02	0	1.57317	3.09213	GrimAgeMortEAA
p_cde	0.875423	0.0888053	9.86	0	0.701368	1.04948	GrimAgeMortEAA
p_intref	-0.0319702	0.0341482	-0.94	0.349	-0.0988995	0.0349592	GrimAgeMortEAA
p_intmed	0.0186712	0.06575	0.28	0.776	-0.110196	0.147539	GrimAgeMortEAA
p_pie	0.137876	0.053853	2.56	0.01	0.0323262	0.243426	GrimAgeMortEAA
op_m	0.156547	0.06708	2.33	0.02	0.025073	0.288022	GrimAgeMortEAA
op_ati	-0.0132989	0.0988361	-0.13	0.893	-0.207014	0.180416	GrimAgeMortEAA
op_e	0.124577	0.0888053	1.4	0.161	-0.049478	0.298632	GrimAgeMortEAA

## Sheet: LEGEND
Supplementary Datasheet 3. Four-way decomposition of the associations between frailty, epigenetic age acceleration, and mortality across NHANES and HRS
This datasheet presents cohort-specific four-way decomposition analyses partitioning the total effect of frailty on all-cause mortality into controlled direct effects, reference interaction, mediated interaction, and pure indirect effects through standardized epigenetic age acceleration (EAA) measures.
Estimates include effect sizes with 95% confidence intervals and p-values, derived from counterfactual-based mediation models adjusted for demographic and relevant covariates. Results quantify the relative contributions of mediation and interaction pathways linking frailty to mortality through biological aging markers.
