# Supplementary material for: Epigenetic aging markers in the association between frailty and mortality among U.S. adults
Source: BMC Med. 2026 Apr 15;24:323. doi: 10.1186/s12916-026-04866-0 (PMC13192009; doi:10.1186/s12916-026-04866-0)
Supplement: Supplementary file 9 — Additional file 9: Supplementary Datasheet 4. Supplementary Datasheet 4 – Four-way decomposition results with leukocyte (WBC) adjustment across NHANES and HRS. [file 12916_2026_4866_MOESM9_ESM.xlsx]

## Sheet: NHANES
Parameter	Coefficient	Std. err.	z	P>z	LCL	UCL	EPICLOCK
tereri	0.089617	0.0573483	1.56	0.118	-0.0227836	0.202018	HorvathAgeEAA
ereri_cde	0.102848	0.0554039	1.86	0.063	-0.0057418	0.211438	HorvathAgeEAA
ereri_intref	-0.0227863	0.0358412	-0.64	0.525	-0.0930338	0.0474612	HorvathAgeEAA
ereri_intmed	-0.0018227	0.0031159	-0.58	0.559	-0.0079298	0.0042843	HorvathAgeEAA
ereri_pie	0.0113781	0.0079881	1.42	0.154	-0.0042782	0.0270345	HorvathAgeEAA
terira	1.08962	0.0573483	19	0	0.977216	1.20202	HorvathAgeEAA
p_cde	1.14764	0.482878	2.38	0.017	0.201216	2.09406	HorvathAgeEAA
p_intref	-0.254263	0.485599	-0.52	0.601	-1.20602	0.697494	HorvathAgeEAA
p_intmed	-0.0203392	0.040667	-0.5	0.617	-0.100045	0.0593665	HorvathAgeEAA
p_pie	0.126964	0.114439	1.11	0.267	-0.097332	0.35126	HorvathAgeEAA
op_m	0.106625	0.093745	1.14	0.255	-0.0771118	0.290362	HorvathAgeEAA
op_ati	-0.274602	0.524079	-0.52	0.6	-1.30178	0.752574	HorvathAgeEAA
op_e	-0.147638	0.482878	-0.31	0.76	-1.09406	0.798784	HorvathAgeEAA
tereri	0.204207	0.0629383	3.24	0.001	0.0808502	0.327564	HannumAgeEAA
ereri_cde	0.176059	0.0641338	2.75	0.006	0.0503587	0.301758	HannumAgeEAA
ereri_intref	0.0097913	0.0340506	0.29	0.774	-0.0569465	0.0765292	HannumAgeEAA
ereri_intmed	0.0012595	0.0044167	0.29	0.776	-0.0073972	0.0099161	HannumAgeEAA
ereri_pie	0.0170976	0.0086599	1.97	0.048	0.0001245	0.0340708	HannumAgeEAA
terira	1.20421	0.0629383	19.13	0	1.08085	1.32756	HannumAgeEAA
p_cde	0.862158	0.186418	4.62	0	0.496785	1.22753	HannumAgeEAA
p_intref	0.0479481	0.163414	0.29	0.769	-0.272338	0.368234	HannumAgeEAA
p_intmed	0.0061675	0.0211703	0.29	0.771	-0.0353255	0.0476606	HannumAgeEAA
p_pie	0.0837269	0.0472837	1.77	0.077	-0.0089474	0.176401	HannumAgeEAA
op_m	0.0898944	0.0518217	1.73	0.083	-0.0116743	0.191463	HannumAgeEAA
op_ati	0.0541157	0.184418	0.29	0.769	-0.307336	0.415568	HannumAgeEAA
op_e	0.137843	0.186418	0.74	0.46	-0.227529	0.503215	HannumAgeEAA
tereri	0.387267	0.0663553	5.84	0	0.257213	0.517321	DunedinPoAm
ereri_cde	0.279476	0.0645351	4.33	0	0.15299	0.405962	DunedinPoAm
ereri_intref	0.0693694	0.03898	1.78	0.075	-0.00703	0.145769	DunedinPoAm
ereri_intmed	0.0141854	0.0089256	1.59	0.112	-0.0033084	0.0316792	DunedinPoAm
ereri_pie	0.0242359	0.0092972	2.61	0.009	0.0060136	0.0424582	DunedinPoAm
terira	1.38727	0.0663553	20.91	0	1.25721	1.51732	DunedinPoAm
p_cde	0.721663	0.114503	6.3	0	0.497241	0.946084	DunedinPoAm
p_intref	0.179126	0.0933042	1.92	0.055	-0.0037472	0.361999	DunedinPoAm
p_intmed	0.0366296	0.0212166	1.73	0.084	-0.0049543	0.0782134	DunedinPoAm
p_pie	0.062582	0.0254319	2.46	0.014	0.0127364	0.112427	DunedinPoAm
op_m	0.0992115	0.0368662	2.69	0.007	0.0269551	0.171468	DunedinPoAm
op_ati	0.215755	0.112179	1.92	0.054	-0.0041123	0.435623	DunedinPoAm
op_e	0.278337	0.114503	2.43	0.015	0.0539155	0.502759	DunedinPoAm
tereri	0.247935	0.0652432	3.8	0	0.120061	0.37581	PhenoAgeEAA
ereri_cde	0.27208	0.0730824	3.72	0	0.128841	0.415319	PhenoAgeEAA
ereri_intref	-0.0419944	0.0320484	-1.31	0.19	-0.104808	0.0208192	PhenoAgeEAA
ereri_intmed	-0.0080717	0.0066274	-1.22	0.223	-0.0210612	0.0049179	PhenoAgeEAA
ereri_pie	0.0259215	0.0098626	2.63	0.009	0.0065911	0.0452519	PhenoAgeEAA
terira	1.24794	0.0652432	19.13	0	1.12006	1.37581	PhenoAgeEAA
p_cde	1.09738	0.157758	6.96	0	0.788183	1.40658	PhenoAgeEAA
p_intref	-0.169377	0.140044	-1.21	0.226	-0.443858	0.105105	PhenoAgeEAA
p_intmed	-0.0325556	0.0283879	-1.15	0.251	-0.0881949	0.0230837	PhenoAgeEAA
p_pie	0.104549	0.048325	2.16	0.031	0.009834	0.199265	PhenoAgeEAA
op_m	0.0719937	0.042349	1.7	0.089	-0.0110087	0.154996	PhenoAgeEAA
op_ati	-0.201932	0.166884	-1.21	0.226	-0.529019	0.125155	PhenoAgeEAA
op_e	-0.097383	0.157758	-0.62	0.537	-0.406583	0.211817	PhenoAgeEAA
tereri	0.659841	0.0957194	6.89	0	0.472234	0.847447	GrimAgeMortEAA
ereri_cde	0.493992	0.0822025	6.01	0	0.332878	0.655106	GrimAgeMortEAA
ereri_intref	0.0922895	0.0507962	1.82	0.069	-0.0072693	0.191848	GrimAgeMortEAA
ereri_intmed	0.0349476	0.0202252	1.73	0.084	-0.004693	0.0745882	GrimAgeMortEAA
ereri_pie	0.0386116	0.0131003	2.95	0.003	0.0129354	0.0642877	GrimAgeMortEAA
terira	1.65984	0.0957194	17.34	0	1.47223	1.84745	GrimAgeMortEAA
p_cde	0.748653	0.0960884	7.79	0	0.560324	0.936983	GrimAgeMortEAA
p_intref	0.139866	0.0679823	2.06	0.04	0.0066234	0.273109	GrimAgeMortEAA
p_intmed	0.0529637	0.0270498	1.96	0.05	-5.3e-05	0.10598	GrimAgeMortEAA
p_pie	0.0585165	0.0207282	2.82	0.005	0.0178899	0.0991431	GrimAgeMortEAA
op_m	0.11148	0.0361891	3.08	0.002	0.0405509	0.182409	GrimAgeMortEAA
op_ati	0.19283	0.0936182	2.06	0.039	0.0093417	0.376318	GrimAgeMortEAA
op_e	0.251346	0.0960884	2.62	0.009	0.0630168	0.439676	GrimAgeMortEAA

## Sheet: HRS
Parameter	Coefficient	Std. err.	z	P>z	LCL	UCL	EPICLOCK
tereri	-0.014654	0.0792694	-0.18	0.853	-0.170019	0.140711	HorvathAgeEAA
ereri_cde	-0.078038	0.094016	-0.83	0.407	-0.262306	0.10623	HorvathAgeEAA
ereri_intref	0.0447619	0.0374726	1.19	0.232	-0.0286831	0.118207	HorvathAgeEAA
ereri_intmed	0.0031276	0.0034761	0.9	0.368	-0.0036855	0.0099407	HorvathAgeEAA
ereri_pie	0.0154944	0.0118782	1.3	0.192	-0.0077864	0.0387752	HorvathAgeEAA
terira	0.985346	0.0792694	12.43	0	0.829981	1.14071	HorvathAgeEAA
p_cde	5.32537	23.2385	0.23	0.819	-40.2213	50.872	HorvathAgeEAA
p_intref	-3.05459	16.2519	-0.19	0.851	-34.9078	28.7986	HorvathAgeEAA
p_intmed	-0.21343	1.17268	-0.18	0.856	-2.51185	2.08499	HorvathAgeEAA
p_pie	-1.05735	5.91173	-0.18	0.858	-12.6441	10.5294	HorvathAgeEAA
op_m	-1.27078	7.07198	-0.18	0.857	-15.1316	12.59	HorvathAgeEAA
op_ati	-3.26802	17.4151	-0.19	0.851	-37.401	30.865	HorvathAgeEAA
op_e	-4.32537	23.2385	-0.19	0.852	-49.872	41.2213	HorvathAgeEAA
tereri	0.270229	0.097622	2.77	0.006	0.0788938	0.461565	HannumAgeEAA
ereri_cde	0.19856	0.114267	1.74	0.082	-0.0253988	0.422519	HannumAgeEAA
ereri_intref	0.0229132	0.04294	0.53	0.594	-0.0612476	0.107074	HannumAgeEAA
ereri_intmed	0.0046596	0.008827	0.53	0.598	-0.0126409	0.0219602	HannumAgeEAA
ereri_pie	0.0440966	0.0161031	2.74	0.006	0.012535	0.0756582	HannumAgeEAA
terira	1.27023	0.097622	13.01	0	1.07889	1.46157	HannumAgeEAA
p_cde	0.734783	0.228094	3.22	0.001	0.287726	1.18184	HannumAgeEAA
p_intref	0.0847917	0.165422	0.51	0.608	-0.23943	0.409013	HannumAgeEAA
p_intmed	0.0172433	0.0338509	0.51	0.61	-0.0491033	0.0835898	HannumAgeEAA
p_pie	0.163182	0.0747869	2.18	0.029	0.0166026	0.309762	HannumAgeEAA
op_m	0.180425	0.0905261	1.99	0.046	0.0029975	0.357853	HannumAgeEAA
op_ati	0.102035	0.198978	0.51	0.608	-0.287955	0.492026	HannumAgeEAA
op_e	0.265217	0.228094	1.16	0.245	-0.181839	0.712274	HannumAgeEAA
tereri	0.512383	0.129236	3.96	0	0.259086	0.76568	DunedinPoAm
ereri_cde	0.436191	0.142079	3.07	0.002	0.157721	0.714661	DunedinPoAm
ereri_intref	0.0321454	0.0622981	0.52	0.606	-0.0899566	0.154247	DunedinPoAm
ereri_intmed	0.0053986	0.0106116	0.51	0.611	-0.0153998	0.026197	DunedinPoAm
ereri_pie	0.0386483	0.0154857	2.5	0.013	0.0082968	0.0689998	DunedinPoAm
terira	1.51238	0.129236	11.7	0	1.25909	1.76568	DunedinPoAm
p_cde	0.851298	0.147051	5.79	0	0.563084	1.13951	DunedinPoAm
p_intref	0.062737	0.121472	0.52	0.606	-0.175344	0.300818	DunedinPoAm
p_intmed	0.0105363	0.0206386	0.51	0.61	-0.0299147	0.0509872	DunedinPoAm
p_pie	0.0754285	0.0326478	2.31	0.021	0.0114401	0.139417	DunedinPoAm
op_m	0.0859648	0.0411189	2.09	0.037	0.0053732	0.166556	DunedinPoAm
op_ati	0.0732733	0.141851	0.52	0.605	-0.204749	0.351296	DunedinPoAm
op_e	0.148702	0.147051	1.01	0.312	-0.139513	0.436916	DunedinPoAm
tereri	0.318099	0.100467	3.17	0.002	0.121188	0.51501	PhenoAgeEAA
ereri_cde	0.167287	0.104268	1.6	0.109	-0.0370753	0.371648	PhenoAgeEAA
ereri_intref	0.0954809	0.0561981	1.7	0.089	-0.0146654	0.205627	PhenoAgeEAA
ereri_intmed	0.0173858	0.0115473	1.51	0.132	-0.0052465	0.040018	PhenoAgeEAA
ereri_pie	0.0379455	0.0148346	2.56	0.011	0.0088702	0.0670207	PhenoAgeEAA
terira	1.3181	0.100467	13.12	0	1.12119	1.51501	PhenoAgeEAA
p_cde	0.525895	0.228057	2.31	0.021	0.0789124	0.972878	PhenoAgeEAA
p_intref	0.300161	0.17909	1.68	0.094	-0.050849	0.651171	PhenoAgeEAA
p_intmed	0.0546553	0.0353237	1.55	0.122	-0.0145778	0.123888	PhenoAgeEAA
p_pie	0.119288	0.0515754	2.31	0.021	0.0182023	0.220374	PhenoAgeEAA
op_m	0.173944	0.0745241	2.33	0.02	0.0278791	0.320008	PhenoAgeEAA
op_ati	0.354816	0.21071	1.68	0.092	-0.0581671	0.7678	PhenoAgeEAA
op_e	0.474105	0.228057	2.08	0.038	0.0271221	0.921088	PhenoAgeEAA
tereri	0.630036	0.131905	4.78	0	0.371507	0.888564	GrimAgeMortEAA
ereri_cde	0.538983	0.131699	4.09	0	0.280857	0.797109	GrimAgeMortEAA
ereri_intref	0.0117959	0.0583433	0.2	0.84	-0.102555	0.126147	GrimAgeMortEAA
ereri_intmed	0.0041793	0.0206851	0.2	0.84	-0.0363627	0.0447213	GrimAgeMortEAA
ereri_pie	0.0750775	0.0232766	3.23	0.001	0.0294562	0.120699	GrimAgeMortEAA
terira	1.63004	0.131905	12.36	0	1.37151	1.88857	GrimAgeMortEAA
p_cde	0.85548	0.125594	6.81	0	0.60932	1.10164	GrimAgeMortEAA
p_intref	0.0187225	0.0914572	0.2	0.838	-0.16053	0.197975	GrimAgeMortEAA
p_intmed	0.0066334	0.0324191	0.2	0.838	-0.0569068	0.0701736	GrimAgeMortEAA
p_pie	0.119164	0.0430939	2.77	0.006	0.0347013	0.203626	GrimAgeMortEAA
op_m	0.125797	0.0507071	2.48	0.013	0.0264131	0.225181	GrimAgeMortEAA
op_ati	0.0253559	0.123857	0.2	0.838	-0.2174	0.268112	GrimAgeMortEAA
op_e	0.14452	0.125594	1.15	0.25	-0.101641	0.39068	GrimAgeMortEAA

## Sheet: LEGEND
Supplementary Datasheet 4. Four-way decomposition of the associations between epigenetic age acceleration, frailty and mortality across NHANES and HRS
This datasheet presents cohort-specific four-way decomposition analyses partitioning the total effect of frailty on all-cause mortality into controlled direct effects, reference interaction, mediated interaction, and pure indirect effects through standardized epigenetic age acceleration (EAA) measures.
Estimates include effect sizes with 95% confidence intervals and p-values, derived from counterfactual-based mediation models adjusted for demographic and relevant covariates. Results quantify the relative contributions of mediation and interaction pathways linking biological aging markers to mortality through frailty.
