# Supplementary material for: Epigenetic aging markers in the association between frailty and mortality among U.S. adults
Source: BMC Med. 2026 Apr 15;24:323. doi: 10.1186/s12916-026-04866-0 (PMC13192009; doi:10.1186/s12916-026-04866-0)
Supplement: Supplementary file 10 — Additional file 10: Supplementary Datasheet 5. Supplementary Datasheet 5 – Reverse-causation four-way decomposition results (epigenetic aging → frailty → mortality). [file 12916_2026_4866_MOESM10_ESM.xlsx]

## Sheet: NHANES
Parameter	Coefficient	Std. err.	z	P>z	LCL	UCL	EPICLOCK
tereri	0.82155	0.191219	4.3	0	0.446767	1.19633	HorvathAgeEAA
ereri_cde	0.819018	0.190484	4.3	0	0.445676	1.19236	HorvathAgeEAA
ereri_intref	-0.0036466	0.0055222	-0.66	0.509	-0.01447	0.0071768	HorvathAgeEAA
ereri_intmed	-0.004148	0.0186128	-0.22	0.824	-0.0406284	0.0323324	HorvathAgeEAA
ereri_pie	0.0103263	0.0089361	1.16	0.248	-0.0071882	0.0278408	HorvathAgeEAA
terira	1.82155	0.191219	9.53	0	1.44677	2.19633	HorvathAgeEAA
p_cde	0.996918	0.0253333	39.35	0	0.947266	1.04657	HorvathAgeEAA
p_intref	-0.0044387	0.0068609	-0.65	0.518	-0.0178859	0.0090084	HorvathAgeEAA
p_intmed	-0.005049	0.0227866	-0.22	0.825	-0.0497099	0.039612	HorvathAgeEAA
p_pie	0.0125693	0.0112803	1.11	0.265	-0.0095398	0.0346784	HorvathAgeEAA
op_m	0.0075203	0.0219146	0.34	0.731	-0.0354315	0.0504722	HorvathAgeEAA
op_ati	-0.0094877	0.0275544	-0.34	0.731	-0.0634934	0.044518	HorvathAgeEAA
op_e	0.0030816	0.0253333	0.12	0.903	-0.0465708	0.052734	HorvathAgeEAA
tereri	0.804809	0.192671	4.18	0	0.42718	1.18244	HannumAgeEAA
ereri_cde	0.773347	0.188806	4.1	0	0.403294	1.1434	HannumAgeEAA
ereri_intref	-0.000487	0.0156625	-0.03	0.975	-0.0311849	0.0302108	HannumAgeEAA
ereri_intmed	0.009493	0.0228641	0.42	0.678	-0.0353198	0.0543057	HannumAgeEAA
ereri_pie	0.0224555	0.0134745	1.67	0.096	-0.0039541	0.048865	HannumAgeEAA
terira	1.80481	0.192671	9.37	0	1.42718	2.18244	HannumAgeEAA
p_cde	0.960908	0.0465586	20.64	0	0.869655	1.05216	HannumAgeEAA
p_intref	-0.0006052	0.0194796	-0.03	0.975	-0.0387844	0.0375741	HannumAgeEAA
p_intmed	0.0117953	0.0278644	0.42	0.672	-0.0428178	0.0664084	HannumAgeEAA
p_pie	0.0279016	0.0179527	1.55	0.12	-0.0072851	0.0630883	HannumAgeEAA
op_m	0.0396969	0.0314741	1.26	0.207	-0.0219911	0.101385	HannumAgeEAA
op_ati	0.0111901	0.0468443	0.24	0.811	-0.0806231	0.103003	HannumAgeEAA
op_e	0.0390918	0.0465586	0.84	0.401	-0.0521615	0.130345	HannumAgeEAA
tereri	0.796204	0.194643	4.09	0	0.414711	1.1777	DunedinPoAm
ereri_cde	0.678241	0.188185	3.6	0	0.309406	1.04708	DunedinPoAm
ereri_intref	0.0277774	0.0305811	0.91	0.364	-0.0321605	0.0877153	DunedinPoAm
ereri_intmed	0.0481977	0.0317529	1.52	0.129	-0.0140369	0.110432	DunedinPoAm
ereri_pie	0.0419884	0.0178072	2.36	0.018	0.0070869	0.0768899	DunedinPoAm
terira	1.7962	0.194643	9.23	0	1.41471	2.1777	DunedinPoAm
p_cde	0.851843	0.0762277	11.17	0	0.702439	1.00125	DunedinPoAm
p_intref	0.0348873	0.0386302	0.9	0.366	-0.0408265	0.110601	DunedinPoAm
p_intmed	0.0605343	0.0371942	1.63	0.104	-0.012365	0.133434	DunedinPoAm
p_pie	0.0527357	0.0245303	2.15	0.032	0.0046571	0.100814	DunedinPoAm
op_m	0.11327	0.04994	2.27	0.023	0.0153894	0.211151	DunedinPoAm
op_ati	0.0954217	0.0706381	1.35	0.177	-0.0430265	0.23387	DunedinPoAm
op_e	0.148157	0.0762277	1.94	0.052	-0.0012462	0.297561	DunedinPoAm
tereri	0.781352	0.190703	4.1	0	0.40758	1.15512	PhenoAgeEAA
ereri_cde	0.787386	0.193614	4.07	0	0.40791	1.16686	PhenoAgeEAA
ereri_intref	-0.018382	0.0131028	-1.4	0.161	-0.044063	0.0072989	PhenoAgeEAA
ereri_intmed	-0.0326242	0.0314688	-1.04	0.3	-0.0943019	0.0290534	PhenoAgeEAA
ereri_pie	0.0449724	0.020023	2.25	0.025	0.005728	0.0842167	PhenoAgeEAA
terira	1.78135	0.190703	9.34	0	1.40758	2.15512	PhenoAgeEAA
p_cde	1.00772	0.0368869	27.32	0	0.935426	1.08002	PhenoAgeEAA
p_intref	-0.0235259	0.0182756	-1.29	0.198	-0.0593455	0.0122936	PhenoAgeEAA
p_intmed	-0.0417536	0.0409716	-1.02	0.308	-0.122056	0.0385494	PhenoAgeEAA
p_pie	0.0575571	0.0294032	1.96	0.05	-7.22e-05	0.115186	PhenoAgeEAA
op_m	0.0158035	0.0354908	0.45	0.656	-0.0537572	0.0853642	PhenoAgeEAA
op_ati	-0.0652795	0.0486073	-1.34	0.179	-0.160548	0.0299892	PhenoAgeEAA
op_e	-0.0077224	0.0368869	-0.21	0.834	-0.0800194	0.0645746	PhenoAgeEAA
tereri	0.86526	0.216394	4	0	0.441136	1.28939	GrimAgeMortEAA
ereri_cde	0.573415	0.174101	3.29	0.001	0.232184	0.914647	GrimAgeMortEAA
ereri_intref	0.0382367	0.0432328	0.88	0.376	-0.046498	0.122971	GrimAgeMortEAA
ereri_intmed	0.12019	0.070218	1.71	0.087	-0.0174351	0.257814	GrimAgeMortEAA
ereri_pie	0.133419	0.0324273	4.11	0	0.0698626	0.196975	GrimAgeMortEAA
terira	1.86526	0.216394	8.62	0	1.44114	2.28938	GrimAgeMortEAA
p_cde	0.662708	0.106145	6.24	0	0.454667	0.870749	GrimAgeMortEAA
p_intref	0.0441909	0.0468226	0.94	0.345	-0.0475798	0.135962	GrimAgeMortEAA
p_intmed	0.138906	0.0631669	2.2	0.028	0.015101	0.262711	GrimAgeMortEAA
p_pie	0.154195	0.0500152	3.08	0.002	0.0561671	0.252223	GrimAgeMortEAA
op_m	0.293101	0.0731901	4	0	0.149651	0.436551	GrimAgeMortEAA
op_ati	0.183097	0.10638	1.72	0.085	-0.0254038	0.391597	GrimAgeMortEAA
op_e	0.337292	0.106145	3.18	0.001	0.129251	0.545333	GrimAgeMortEAA

## Sheet: HRS
Parameter	Coefficient	Std. err.	z	P>z	LCL	UCL	EPICLOCK
tereri	0.88994	0.316449	2.81	0.005	0.269712	1.51017	HorvathAgeEAA
ereri_cde	0.866513	0.313809	2.76	0.006	0.251459	1.48157	HorvathAgeEAA
ereri_intref	0.0121443	0.0440722	0.28	0.783	-0.0742357	0.0985243	HorvathAgeEAA
ereri_intmed	0.0142465	0.0383431	0.37	0.71	-0.0609046	0.0893977	HorvathAgeEAA
ereri_pie	-0.0029637	0.008846	-0.34	0.738	-0.0203015	0.0143741	HorvathAgeEAA
terira	1.88994	0.316449	5.97	0	1.26971	2.51017	HorvathAgeEAA
p_cde	0.973676	0.0577153	16.87	0	0.860556	1.0868	HorvathAgeEAA
p_intref	0.0136462	0.0493584	0.28	0.782	-0.0830945	0.110387	HorvathAgeEAA
p_intmed	0.0160084	0.0429541	0.37	0.709	-0.0681801	0.100197	HorvathAgeEAA
p_pie	-0.0033303	0.0099844	-0.33	0.739	-0.0228993	0.0162388	HorvathAgeEAA
op_m	0.0126781	0.0340415	0.37	0.71	-0.054042	0.0793983	HorvathAgeEAA
op_ati	0.0296546	0.0599905	0.49	0.621	-0.0879246	0.147234	HorvathAgeEAA
op_e	0.0263243	0.0577153	0.46	0.648	-0.0867956	0.139444	HorvathAgeEAA
tereri	0.945976	0.327435	2.89	0.004	0.304215	1.58774	HannumAgeEAA
ereri_cde	0.829484	0.309403	2.68	0.007	0.223065	1.4359	HannumAgeEAA
ereri_intref	0.040633	0.0468895	0.87	0.386	-0.0512687	0.132535	HannumAgeEAA
ereri_intmed	0.0497428	0.043925	1.13	0.257	-0.0363487	0.135834	HannumAgeEAA
ereri_pie	0.0261161	0.0222969	1.17	0.241	-0.017585	0.0698172	HannumAgeEAA
terira	1.94598	0.327435	5.94	0	1.30421	2.58774	HannumAgeEAA
p_cde	0.876855	0.0826256	10.61	0	0.714912	1.0388	HannumAgeEAA
p_intref	0.0429535	0.048857	0.88	0.379	-0.0528045	0.138712	HannumAgeEAA
p_intmed	0.0525835	0.0434001	1.21	0.226	-0.0324791	0.137646	HannumAgeEAA
p_pie	0.0276076	0.0242714	1.14	0.255	-0.0199636	0.0751787	HannumAgeEAA
op_m	0.0801911	0.0494976	1.62	0.105	-0.0168225	0.177205	HannumAgeEAA
op_ati	0.095537	0.0843046	1.13	0.257	-0.0696969	0.260771	HannumAgeEAA
op_e	0.123145	0.0826256	1.49	0.136	-0.0387987	0.285088	HannumAgeEAA
tereri	0.937557	0.319144	2.94	0.003	0.312046	1.56307	DunedinPoAm
ereri_cde	0.945158	0.326703	2.89	0.004	0.304831	1.58549	DunedinPoAm
ereri_intref	-0.0266939	0.0403291	-0.66	0.508	-0.105737	0.0523496	DunedinPoAm
ereri_intmed	-0.004689	0.0209965	-0.22	0.823	-0.0458413	0.0364634	DunedinPoAm
ereri_pie	0.0237821	0.026146	0.91	0.363	-0.0274631	0.0750273	DunedinPoAm
terira	1.93756	0.319144	6.07	0	1.31205	2.56307	DunedinPoAm
p_cde	1.00811	0.0580432	17.37	0	0.894344	1.12187	DunedinPoAm
p_intref	-0.0284717	0.0425391	-0.67	0.503	-0.111847	0.0549034	DunedinPoAm
p_intmed	-0.0050013	0.0224223	-0.22	0.823	-0.0489481	0.0389455	DunedinPoAm
p_pie	0.025366	0.0279106	0.91	0.363	-0.0293377	0.0800697	DunedinPoAm
op_m	0.0203647	0.0277735	0.73	0.463	-0.0340703	0.0747997	DunedinPoAm
op_ati	-0.033473	0.0625082	-0.54	0.592	-0.155987	0.0890408	DunedinPoAm
op_e	-0.008107	0.0580432	-0.14	0.889	-0.12187	0.105656	DunedinPoAm
tereri	0.924907	0.327263	2.83	0.005	0.283482	1.56633	PhenoAgeEAA
ereri_cde	0.805299	0.309172	2.6	0.009	0.199333	1.41127	PhenoAgeEAA
ereri_intref	0.0182789	0.0315215	0.58	0.562	-0.043502	0.0800599	PhenoAgeEAA
ereri_intmed	0.0708414	0.0590159	1.2	0.23	-0.0448277	0.18651	PhenoAgeEAA
ereri_pie	0.0304876	0.0296316	1.03	0.304	-0.0275893	0.0885644	PhenoAgeEAA
terira	1.92491	0.327263	5.88	0	1.28348	2.56633	PhenoAgeEAA
p_cde	0.870681	0.0839372	10.37	0	0.706167	1.0352	PhenoAgeEAA
p_intref	0.019763	0.0338938	0.58	0.56	-0.0466677	0.0861937	PhenoAgeEAA
p_intmed	0.076593	0.0600525	1.28	0.202	-0.0411078	0.194294	PhenoAgeEAA
p_pie	0.0329629	0.0329301	1	0.317	-0.031579	0.0975047	PhenoAgeEAA
op_m	0.109556	0.0595272	1.84	0.066	-0.0071153	0.226227	PhenoAgeEAA
op_ati	0.096356	0.0871947	1.11	0.269	-0.0745425	0.267254	PhenoAgeEAA
op_e	0.129319	0.0839372	1.54	0.123	-0.035195	0.293833	PhenoAgeEAA
tereri	0.917728	0.317343	2.89	0.004	0.295747	1.53971	GrimAgeMortEAA
ereri_cde	0.85522	0.311748	2.74	0.006	0.244206	1.46623	GrimAgeMortEAA
ereri_intref	-0.0587201	0.0396594	-1.48	0.139	-0.136451	0.0190109	GrimAgeMortEAA
ereri_intmed	-0.0402626	0.0766751	-0.53	0.6	-0.190543	0.110018	GrimAgeMortEAA
ereri_pie	0.161491	0.0572754	2.82	0.005	0.0492329	0.273748	GrimAgeMortEAA
terira	1.91773	0.317343	6.04	0	1.29575	2.53971	GrimAgeMortEAA
p_cde	0.931889	0.105142	8.86	0	0.725815	1.13796	GrimAgeMortEAA
p_intref	-0.0639842	0.0466079	-1.37	0.17	-0.155334	0.0273656	GrimAgeMortEAA
p_intmed	-0.043872	0.0876717	-0.5	0.617	-0.215705	0.127961	GrimAgeMortEAA
p_pie	0.175968	0.0789042	2.23	0.026	0.0213183	0.330617	GrimAgeMortEAA
op_m	0.132096	0.0816889	1.62	0.106	-0.0280116	0.292203	GrimAgeMortEAA
op_ati	-0.107856	0.129333	-0.83	0.404	-0.361343	0.145631	GrimAgeMortEAA
op_e	0.0681115	0.105142	0.65	0.517	-0.137962	0.274185	GrimAgeMortEAA

## Sheet: LEGEND
Supplementary Datasheet 5. Four-way decomposition of the associations between frailty, epigenetic age acceleration, and mortality across NHANES and HRS: With adjustment for WBC composition
This datasheet presents cohort-specific four-way decomposition analyses partitioning the total effect of frailty on all-cause mortality into controlled direct effects, reference interaction, mediated interaction, and pure indirect effects through standardized epigenetic age acceleration (EAA) measures.
Estimates include effect sizes with 95% confidence intervals and p-values, derived from counterfactual-based mediation models adjusted for demographic and relevant covariates. Results quantify the relative contributions of mediation and interaction pathways linking frailty to mortality through biological aging markers.
