# Supplementary material for: Epigenetic aging markers in the association between frailty and mortality among U.S. adults
Source: BMC Med. 2026 Apr 15;24:323. doi: 10.1186/s12916-026-04866-0 (PMC13192009; doi:10.1186/s12916-026-04866-0)
Supplement: Supplementary file 11 — Additional file 11: Supplementary Datasheet 6. Supplementary Datasheet 6 – Reverse-causation four-way decomposition results with additional leukocyte (WBC) adjustment. [file 12916_2026_4866_MOESM11_ESM.xlsx]

## Sheet: NHANES
Parameter	Coefficient	Std. err.	z	P>z	LCL	UCL	EPICLOCK
tereri	0.0998235	0.0583467	1.71	0.087	-0.014534	0.214181	HorvathAgeEAA
ereri_cde	0.0981619	0.0567634	1.73	0.084	-0.0130922	0.209416	HorvathAgeEAA
ereri_intref	-0.0085467	0.0360125	-0.24	0.812	-0.0791299	0.0620364	HorvathAgeEAA
ereri_intmed	-0.0006359	0.002719	-0.23	0.815	-0.0059651	0.0046932	HorvathAgeEAA
ereri_pie	0.0108442	0.0081755	1.33	0.185	-0.0051796	0.0268679	HorvathAgeEAA
terira	1.09982	0.0583467	18.85	0	0.985466	1.21418	HorvathAgeEAA
p_cde	0.983356	0.391415	2.51	0.012	0.216196	1.75052	HorvathAgeEAA
p_intref	-0.0856186	0.381739	-0.22	0.823	-0.833814	0.662576	HorvathAgeEAA
p_intmed	-0.0063706	0.0287005	-0.22	0.824	-0.0626225	0.0498814	HorvathAgeEAA
p_pie	0.108634	0.0977123	1.11	0.266	-0.082879	0.300146	HorvathAgeEAA
op_m	0.102263	0.0897931	1.14	0.255	-0.0737281	0.278254	HorvathAgeEAA
op_ati	-0.0919891	0.410088	-0.22	0.823	-0.895747	0.711769	HorvathAgeEAA
op_e	0.0166445	0.391415	0.04	0.966	-0.750514	0.783803	HorvathAgeEAA
tereri	0.187702	0.0640509	2.93	0.003	0.0621644	0.313239	HannumAgeEAA
ereri_cde	0.15703	0.0650611	2.41	0.016	0.029513	0.284548	HannumAgeEAA
ereri_intref	0.0132531	0.0337203	0.39	0.694	-0.0528376	0.0793437	HannumAgeEAA
ereri_intmed	0.0015153	0.0039332	0.39	0.7	-0.0061936	0.0092242	HannumAgeEAA
ereri_pie	0.0159031	0.0088548	1.8	0.072	-0.0014519	0.0332581	HannumAgeEAA
terira	1.1877	0.0640509	18.54	0	1.06216	1.31324	HannumAgeEAA
p_cde	0.836595	0.198827	4.21	0	0.446901	1.22629	HannumAgeEAA
p_intref	0.0706071	0.175026	0.4	0.687	-0.272437	0.413652	HannumAgeEAA
p_intmed	0.0080729	0.0203574	0.4	0.692	-0.0318269	0.0479728	HannumAgeEAA
p_pie	0.0847252	0.0524396	1.62	0.106	-0.0180546	0.187505	HannumAgeEAA
op_m	0.0927981	0.0577317	1.61	0.108	-0.0203539	0.20595	HannumAgeEAA
op_ati	0.07868	0.194995	0.4	0.687	-0.303503	0.460863	HannumAgeEAA
op_e	0.163405	0.198827	0.82	0.411	-0.226289	0.553099	HannumAgeEAA
tereri	0.370308	0.0712733	5.2	0	0.230615	0.510001	DunedinPoAm
ereri_cde	0.270975	0.0690179	3.93	0	0.135703	0.406248	DunedinPoAm
ereri_intref	0.066788	0.0389504	1.71	0.086	-0.0095533	0.143129	DunedinPoAm
ereri_intmed	0.0113585	0.0078964	1.44	0.15	-0.0041181	0.0268352	DunedinPoAm
ereri_pie	0.021186	0.0095788	2.21	0.027	0.0024119	0.0399601	DunedinPoAm
terira	1.37031	0.0712733	19.23	0	1.23062	1.51	DunedinPoAm
p_cde	0.731757	0.118281	6.19	0	0.49993	0.963583	DunedinPoAm
p_intref	0.180358	0.0984299	1.83	0.067	-0.012561	0.373277	DunedinPoAm
p_intmed	0.0306731	0.0197791	1.55	0.121	-0.0080931	0.0694394	DunedinPoAm
p_pie	0.0572119	0.0269526	2.12	0.034	0.0043858	0.110038	DunedinPoAm
op_m	0.0878851	0.0390181	2.25	0.024	0.0114109	0.164359	DunedinPoAm
op_ati	0.211031	0.114952	1.84	0.066	-0.0142714	0.436334	DunedinPoAm
op_e	0.268243	0.118281	2.27	0.023	0.0364166	0.50007	DunedinPoAm
tereri	0.221995	0.067648	3.28	0.001	0.0894072	0.354583	PhenoAgeEAA
ereri_cde	0.242759	0.0751273	3.23	0.001	0.095512	0.390006	PhenoAgeEAA
ereri_intref	-0.0373851	0.031715	-1.18	0.238	-0.0995453	0.0247751	PhenoAgeEAA
ereri_intmed	-0.0059341	0.005509	-1.08	0.281	-0.0167315	0.0048634	PhenoAgeEAA
ereri_pie	0.0225551	0.0098014	2.3	0.021	0.0033448	0.0417654	PhenoAgeEAA
terira	1.22199	0.067648	18.06	0	1.08941	1.35458	PhenoAgeEAA
p_cde	1.09353	0.169893	6.44	0	0.76055	1.42652	PhenoAgeEAA
p_intref	-0.168405	0.15455	-1.09	0.276	-0.471318	0.134507	PhenoAgeEAA
p_intmed	-0.0267307	0.0262088	-1.02	0.308	-0.0780991	0.0246377	PhenoAgeEAA
p_pie	0.101602	0.0533007	1.91	0.057	-0.0028653	0.206069	PhenoAgeEAA
op_m	0.0748714	0.0456316	1.64	0.101	-0.0145649	0.164308	PhenoAgeEAA
op_ati	-0.195136	0.178976	-1.09	0.276	-0.545922	0.15565	PhenoAgeEAA
op_e	-0.0935338	0.169893	-0.55	0.582	-0.426518	0.23945	PhenoAgeEAA
tereri	0.626113	0.0954787	6.56	0	0.438978	0.813248	GrimAgeMortEAA
ereri_cde	0.467276	0.0831535	5.62	0	0.304298	0.630254	GrimAgeMortEAA
ereri_intref	0.0881226	0.050007	1.76	0.078	-0.0098894	0.186135	GrimAgeMortEAA
ereri_intmed	0.0319296	0.0191463	1.67	0.095	-0.0055965	0.0694558	GrimAgeMortEAA
ereri_pie	0.0387848	0.0130474	2.97	0.003	0.0132123	0.0643574	GrimAgeMortEAA
terira	1.62611	0.0954787	17.03	0	1.43898	1.81325	GrimAgeMortEAA
p_cde	0.746313	0.0989706	7.54	0	0.552334	0.940291	GrimAgeMortEAA
p_intref	0.140745	0.0709039	1.99	0.047	0.0017762	0.279715	GrimAgeMortEAA
p_intmed	0.0509966	0.0271083	1.88	0.06	-0.0021347	0.104128	GrimAgeMortEAA
p_pie	0.0619454	0.0219748	2.82	0.005	0.0188756	0.105015	GrimAgeMortEAA
op_m	0.112942	0.0371904	3.04	0.002	0.0400502	0.185834	GrimAgeMortEAA
op_ati	0.191742	0.0964841	1.99	0.047	0.0026366	0.380847	GrimAgeMortEAA
op_e	0.253687	0.0989706	2.56	0.01	0.0597086	0.447666	GrimAgeMortEAA

## Sheet: HRS
Parameter	Coefficient	Std. err.	z	P>z	LCL	UCL	EPICLOCK
tereri	0.0367358	0.0950408	0.39	0.699	-0.149541	0.223012	HorvathAgeEAA
ereri_cde	-0.0779929	0.104573	-0.75	0.456	-0.282952	0.126967	HorvathAgeEAA
ereri_intref	0.10961	0.0630521	1.74	0.082	-0.0139695	0.23319	HorvathAgeEAA
ereri_intmed	0.0019027	0.006325	0.3	0.764	-0.010494	0.0142994	HorvathAgeEAA
ereri_pie	0.0032156	0.0105723	0.3	0.761	-0.0175057	0.023937	HorvathAgeEAA
terira	1.03674	0.0950408	10.91	0	0.850459	1.22301	HorvathAgeEAA
p_cde	-2.12308	7.9221	-0.27	0.789	-17.6501	13.404	HorvathAgeEAA
p_intref	2.98375	7.63779	0.39	0.696	-11.9861	17.9535	HorvathAgeEAA
p_intmed	0.0517937	0.195544	0.26	0.791	-0.331465	0.435052	HorvathAgeEAA
p_pie	0.087534	0.333029	0.26	0.793	-0.565192	0.74026	HorvathAgeEAA
op_m	0.139328	0.526791	0.26	0.791	-0.893164	1.17182	HorvathAgeEAA
op_ati	3.03554	7.74173	0.39	0.695	-12.138	18.2091	HorvathAgeEAA
op_e	3.12308	7.9221	0.39	0.693	-12.404	18.6501	HorvathAgeEAA
tereri	0.268953	0.103294	2.6	0.009	0.0664998	0.471405	HannumAgeEAA
ereri_cde	0.157909	0.115224	1.37	0.171	-0.0679254	0.383744	HannumAgeEAA
ereri_intref	0.0806836	0.0591104	1.36	0.172	-0.0351706	0.196538	HannumAgeEAA
ereri_intmed	0.0094722	0.0085925	1.1	0.27	-0.0073688	0.0263131	HannumAgeEAA
ereri_pie	0.0208878	0.0129436	1.61	0.107	-0.0044812	0.0462567	HannumAgeEAA
terira	1.26895	0.103294	12.28	0	1.0665	1.47141	HannumAgeEAA
p_cde	0.587126	0.27943	2.1	0.036	0.0394524	1.1348	HannumAgeEAA
p_intref	0.299992	0.238142	1.26	0.208	-0.166759	0.766742	HannumAgeEAA
p_intmed	0.0352187	0.03251	1.08	0.279	-0.0284997	0.0989372	HannumAgeEAA
p_pie	0.0776634	0.050534	1.54	0.124	-0.0213815	0.176708	HannumAgeEAA
op_m	0.112882	0.0735862	1.53	0.125	-0.0313441	0.257108	HannumAgeEAA
op_ati	0.335211	0.265215	1.26	0.206	-0.184601	0.855023	HannumAgeEAA
op_e	0.412874	0.27943	1.48	0.14	-0.134799	0.960548	HannumAgeEAA
tereri	0.295147	0.140796	2.1	0.036	0.0191919	0.571102	DunedinPoAm
ereri_cde	0.303136	0.161791	1.87	0.061	-0.0139696	0.620241	DunedinPoAm
ereri_intref	-0.0191557	0.0689096	-0.28	0.781	-0.154216	0.115905	DunedinPoAm
ereri_intmed	-0.0011667	0.0043711	-0.27	0.79	-0.0097339	0.0074005	DunedinPoAm
ereri_pie	0.0123338	0.0133962	0.92	0.357	-0.0139223	0.0385898	DunedinPoAm
terira	1.29515	0.140796	9.2	0	1.01919	1.5711	DunedinPoAm
p_cde	1.02707	0.248455	4.13	0	0.540103	1.51403	DunedinPoAm
p_intref	-0.0649021	0.233358	-0.28	0.781	-0.522276	0.392472	DunedinPoAm
p_intmed	-0.0039529	0.0147584	-0.27	0.789	-0.0328787	0.024973	DunedinPoAm
p_pie	0.0417885	0.0470504	0.89	0.374	-0.0504286	0.134005	DunedinPoAm
op_m	0.0378356	0.0447352	0.85	0.398	-0.0498439	0.125515	DunedinPoAm
op_ati	-0.0688549	0.247557	-0.28	0.781	-0.554058	0.416348	DunedinPoAm
op_e	-0.0270665	0.248455	-0.11	0.913	-0.51403	0.459897	DunedinPoAm
tereri	0.240173	0.104276	2.3	0.021	0.0357953	0.44455	PhenoAgeEAA
ereri_cde	0.120053	0.114528	1.05	0.295	-0.104417	0.344523	PhenoAgeEAA
ereri_intref	0.0756379	0.0586964	1.29	0.198	-0.0394048	0.190681	PhenoAgeEAA
ereri_intmed	0.0135762	0.0116416	1.17	0.244	-0.0092409	0.0363932	PhenoAgeEAA
ereri_pie	0.0309051	0.0150446	2.05	0.04	0.0014181	0.060392	PhenoAgeEAA
terira	1.24017	0.104276	11.89	0	1.0358	1.44455	PhenoAgeEAA
p_cde	0.499863	0.334174	1.5	0.135	-0.155107	1.15483	PhenoAgeEAA
p_intref	0.314931	0.262155	1.2	0.23	-0.198882	0.828746	PhenoAgeEAA
p_intmed	0.0565268	0.0498221	1.13	0.257	-0.0411227	0.154176	PhenoAgeEAA
p_pie	0.128679	0.0740142	1.74	0.082	-0.0163866	0.273744	PhenoAgeEAA
op_m	0.185205	0.105096	1.76	0.078	-0.0207798	0.39119	PhenoAgeEAA
op_ati	0.371458	0.308084	1.21	0.228	-0.232375	0.975292	PhenoAgeEAA
op_e	0.500137	0.334174	1.5	0.134	-0.154833	1.15511	PhenoAgeEAA
tereri	0.58187	0.152994	3.8	0	0.282007	0.881733	GrimAgeMortEAA
ereri_cde	0.58196	0.163325	3.56	0	0.261848	0.902071	GrimAgeMortEAA
ereri_intref	-0.0434185	0.0711411	-0.61	0.542	-0.182853	0.0960156	GrimAgeMortEAA
ereri_intmed	-0.0129885	0.0215293	-0.6	0.546	-0.0551852	0.0292081	GrimAgeMortEAA
ereri_pie	0.0563176	0.0223427	2.52	0.012	0.0125267	0.100109	GrimAgeMortEAA
terira	1.58187	0.152994	10.34	0	1.28201	1.88173	GrimAgeMortEAA
p_cde	1.00015	0.159559	6.27	0	0.687423	1.31289	GrimAgeMortEAA
p_intref	-0.0746189	0.126877	-0.59	0.556	-0.323294	0.174056	GrimAgeMortEAA
p_intmed	-0.0223221	0.0382893	-0.58	0.56	-0.0973677	0.0527236	GrimAgeMortEAA
p_pie	0.0967872	0.0430772	2.25	0.025	0.0123575	0.181217	GrimAgeMortEAA
op_m	0.0744652	0.0479773	1.55	0.121	-0.0195686	0.168499	GrimAgeMortEAA
op_ati	-0.0969409	0.16482	-0.59	0.556	-0.419982	0.2261	GrimAgeMortEAA
op_e	-0.0001537	0.159564	0	0.999	-0.312893	0.312586	GrimAgeMortEAA

## Sheet: LEGEND
Supplementary Datasheet 6. Four-way decomposition of the associations between epigenetic age acceleration, frailty and mortality across NHANES and HRS: WBC composition adjustment
This datasheet presents cohort-specific four-way decomposition analyses partitioning the total effect of frailty on all-cause mortality into controlled direct effects, reference interaction, mediated interaction, and pure indirect effects through standardized epigenetic age acceleration (EAA) measures.
Estimates include effect sizes with 95% confidence intervals and p-values, derived from counterfactual-based mediation models adjusted for demographic and relevant covariates. Results quantify the relative contributions of mediation and interaction pathways linking biological aging markers to mortality through frailty.
